# Supplementary material for: Locally controlled release of immunosuppressive promotes survival of transplanted adult spinal cord tissue
Source: Regen Biomater. 2022 Dec 5;10:rbac097. doi: 10.1093/rb/rbac097 (PMC9845520; doi:10.1093/rb/rbac097)
Supplement: rbac097_Supplementary_Data [file rbac097_supplementary_data.zip]

Archive with 6 entries (5 files):
- rbac097_Supplementary_Data/
- rbac097_Supplementary_Data/Movie S1 aSCT+TAC-IP.mp4
- rbac097_Supplementary_Data/Movie S2 aSCT+TAC@TGM.mp4
- rbac097_Supplementary_Data/Movie S3 aSCT+TAC-TP.mp4
- rbac097_Supplementary_Data/Movie S4 aSCT.mp4
- rbac097_Supplementary_Data/Supplementary Material-final updates.docx
